# Supplementary material for: Human neocortical expansion involves glutamatergic neuron diversification
Source: Nature. 2021 Oct 6;598(7879):151–8. doi: 10.1038/s41586-021-03813-8 (PMC8494638; doi:10.1038/s41586-021-03813-8)
Supplement: Supplementary file 4 — Summary of human patient metadata for surgical resections included in this study. [file 41586_2021_3813_MOESM4_ESM.xlsx]

## Sheet: Sheet1
	Donor	Gender	Age (yr)	Ethnicity	Medical Condition	Hemisphere	Lobe	Patch-seq	IHC scoring
	H15.03.006	F	24	Caucasian	Epilepsy	L	Temporal		X
	H15.06.016	F	27	Caucasian	Tumor	R	Frontal		X
	H15.06.017	M	65	Asian	Epilepsy	R	Temporal		X
	H15.06.018	F	19	Caucasian	Epilepsy	R	Temporal		X
	H16.03.001	M	39	Caucasian	Epilepsy	L	Temporal		X
	H16.03.002	F	41	not specified	Epilepsy	L	Temporal		X
	H16.03.003	M	25	not specified	Epilepsy	R	Frontal		X
	H16.03.005	M	27	not specified	Epilepsy	R	Temporal		X
	H16.03.006	F	33	not specified	Epilepsy	R	Temporal		X
	H16.03.007	F	28	Caucasian	Epilepsy	L	Temporal	X	X
	H16.03.008	M	31	not specified	Epilepsy	R	Temporal		X
	H16.03.009	M	37	not specified	Epilepsy	L	Parietal		X
	H16.03.010	M	48	Caucasian	Epilepsy	R	Temporal		X
	H16.03.011	M	42	not specified	Epilepsy	R	Temporal		X
	H16.06.002	F	35	Caucasian	Epilepsy	R	Temporal		X
	H16.06.003	F	31	Caucasian	Epilepsy	L	Temporal		X
	H16.06.004	M	37	Caucasian	Epilepsy	R	Temporal		X
	H16.06.006	M	42	Caucasian	Tumor	R	Frontal		X
	H16.06.007	M	26	Caucasian	Tumor	L	Frontal		X
	H16.06.008	F	24	Hispanic/Latino	Epilepsy	L	Temporal		X
	H16.06.009	F	48	Caucasian	Epilepsy	L	Temporal		X
	H16.06.010	M	67	Caucasian	Epilepsy	L	Temporal		X
	H16.06.011	F	24	Caucasian	Epilepsy	R	Temporal	X	X
	H16.06.012	M	83	not specified	Tumor	R	Frontal		X
	H16.06.013	F	34	African American	Epilepsy	L	Temporal		X
	H17.03.002	M	61	not specified	Epilepsy	R	Temporal	X	X
	H17.03.005	M	60	not specified	Epilepsy	R	Temporal	X	X
	H17.03.006	F	67	not specified	Epilepsy	L	Temporal	X	X
	H17.03.007	F	27	not specified	Epilepsy	R	Temporal	X	X
	H17.03.008	F	60	Caucasian	Epilepsy	R	Temporal	X	X
	H17.03.009	M	18	Caucasian	Epilepsy	R	Temporal	X	X
	H17.03.010	F	38	not specified	Epilepsy	L	Temporal	X	X
	H17.03.011	M	30	not specified	Epilepsy	R	Temporal		X
	H17.03.013	F	41	not specified	Epilepsy	L	Temporal		X
	H17.03.014	M	20	not specified	Epilepsy	L	Temporal	X	X
	H17.03.015	M	72	not specified	Tumor	R	Temporal		X
	H17.03.016	M	36	not specified	Epilepsy	R	Temporal	X	X
	H17.06.003	F	23	not specified	Epilepsy	L	Temporal	X	X
	H17.06.004	F	71	not specified	Tumor	L	Parietal/Occipital		X
	H17.06.005	M	38	African-American	Epilepsy	L	Temporal	X	X
	H17.06.006	M	35	not specified	Epilepsy	L	Temporal	X	X
	H17.06.007	F	42	not specified	Tumor	R	Frontal	X	X
	H17.06.009	M	52	Caucasian	Tumor	L	Temporal	X	X
	H17.06.012	M	23	Alaskan Native	Epilepsy	R	Temporal	X	X
	H17.06.013	M	29	Caucasian	Epilepsy	R	Frontal		X
	H17.06.015	M	19	Caucasian	Epilepsy	R	Temporal	X	X
	H17.06.016	F	55	Caucasian	Tumor	R	Frontal	X
	H17.26.001	F	58	not specified	Tumor	R	Temporal		X
	H17.26.002	F	57	not specified	Tumor	L	Temporal		X
	H17.26.003	M	25	not specified	Tumor	R	Temporal	X	X
	H17.26.004	M	34	Asian	Tumor	L	Temporal		X
	H17.26.005	F	27	not specified	Tumor	L	Frontal	X	X
	H18.03.002	F	48	not specified	Epilepsy	L	Frontal		X
	H18.03.003	M	21	not specified	Both	L	Temporal	X	X
	H18.03.004	M	28	not specified	Epilepsy	L	Temporal	X	X
	H18.03.005	F	49	Caucasian	Epilepsy	R	Temporal	X	X
	H18.03.006	F	24	not specified	Epilepsy	L	Parietal	X	X
	H18.03.007	F	59	Caucasian	Epilepsy	R	Temporal	X	X
	H18.03.008	F	19	not specified	Epilepsy	L	Temporal	X	X
	H18.03.009	M	19	not specified	Epilepsy	R	Temporal	X	X
	H18.03.010	M	31	not specified	Epilepsy	R	Temporal	X	X
	H18.03.012	M	22	not specified	Both	L	Temporal	X	X
	H18.03.313	F	23	Caucasian	Epilepsy	R	Temporal	X	X
	H18.03.314	M	31	Caucasian	Epilepsy	R	Temporal	X	X
	H18.03.315	M	40	not specified	Epilepsy	R	Temporal	X	X
	H18.03.316	F	45	not specified	Epilepsy	L	Temporal	X	X
	H18.03.317	M	51	not specified	Epilepsy	R	Temporal	X	X
	H18.03.318	M	60	not specified	Epilepsy	R	Temporal	X	X
	H18.03.319	M	36	not specified	Epilepsy	R	Temporal	X	X
	H18.03.320	M	34	not specified	Epilepsy	L	Temporal	X	X
	H18.03.322	M	38	not specified	Epilepsy	R	Temporal	X	X
	H18.03.323	M	24	not specified	Both	R	Frontal	X	X
	H18.06.001	M	69	Caucasian	Tumor	L	Frontal	X	X
	H18.06.004	F	69	Caucasian	Tumor	R	Temporal	X	X
	H18.06.005	F	57	Caucasian	Tumor	L	Temporal	X	X
	H18.06.358	F	38	Caucasian	Tumor	R	Frontal	X	X
	H18.06.359	M	47	Caucasian	Tumor	L	Frontal	X	X
	H18.06.362	F	63	not specified	Tumor	R	Frontal	X	X
	H18.06.363	M	22	Caucasian	Epilepsy	R	Temporal	X	X
	H18.06.365	F	31	not specified	Tumor	L	Frontal	X	X
	H18.06.366	M	38	not specified	Tumor	L	Temporal	X	X
	H18.06.367	M	58	not specified	Tumor	R	Temporal	X	X
	H18.06.368	M	59	Caucasian	Epilepsy	L	Temporal	X	X
	H18.06.371	M	28	Caucasian	Epilepsy	L	Temporal	X	X
	H18.25.001	M	85	not specified	Postmortem	R	Temporal		X
	H18.26.001	F	60	not specified	Tumor	L	Parietal		X
	H18.26.002	M	71	not specified	Tumor	R	Temporal		X
	H18.26.403	F	68	not specified	Tumor	R	Frontal	X	X
	H18.26.404	M	68	not specified	Tumor	L	Temporal	X	X
	H18.26.405	F	68	not specified	Tumor	R	Temporal	X	X
	H18.28.001	F	50	Caucasian	Tumor	L	Temporal	X
	H18.28.009	M	41	Caucasian	Tumor	L	Frontal	X
	H18.28.010	M	33	Caucasian	Tumor	L	Frontal	X
	H18.28.012	M	72	Caucasian	Tumor	R	Temporal	X
	H18.28.013	M	45	Caucasian	Tumor	R	Frontal	X
	H18.28.015	M	51	Caucasian	Tumor	L	Frontal	X
	H18.28.017	F	72	Caucasian	Encephalomyelitis	R	Frontal	X
	H18.28.018	F	50	Caucasian	Hydrocephalus	R	Temporal	X
	H18.28.019	M	68	Caucasian	Hydrocephalus	R	Temporal	X
	H18.28.020	F	35	Caucasian	Tumor	R	Temporal	X
	H18.28.025	M	21	Caucasian	Tumor	R	Temporal	X
	H18.28.026	M	32	Caucasian	Tumor	R	Temporal	X
	H18.29.124	M	44	not specified	Epilepsy	R	Temporal	X
	H18.29.125	M	28	not specified	Epilepsy	L	Temporal	X
	H18.29.126	F	47	not specified	Epilepsy	L	Frontal	X
	H18.29.127	M	28	not specified	Epilepsy	L	Parietal	X
	H18.29.134	M	58	not specified	Epilepsy	R	Temporal	X
	H19.03.301	M	46	not specified	Epilepsy	L	Temporal	X
	H19.03.302	M	36	not specified	Epilepsy	R	Temporal	X
	H19.03.304	M	36	not specified	Epilepsy	R	Temporal	X
	H19.03.305	M	42	not specified	Epilepsy	L	Temporal	X
	H19.28.001	M	48	Caucasian	Tumor	R	Frontal	X
	H19.28.003	F	69	Caucasian	Hydrocephalus	R	Occipital	X
	H19.28.004	F	66	Caucasian	Tumor	R	Frontal	X
	H19.28.005	M	73	Caucasian	Tumor	L	Temporal	X
	H19.28.007	M	68	Caucasian	Hydrocephalus	R	Occipital	X
	H19.29.142	F	65	not specified	Tumor	L	Frontal	X

## Sheet: Sheet2
H15.03.006		H15.03.006.01.02
H15.06.016		H15.06.016.01.14
H15.06.017		H15.06.017.01.02
H15.06.018		H15.06.018.01.02
H16.03.001		H16.03.001.1.23
H16.03.002		H16.03.002.01.19
H16.03.003		H16.03.003.01.12
H16.03.005		H16.03.005.01.07
H16.03.006		H16.03.006.01.12
H16.03.007		H16.03.007.01.01.07
H16.03.008		H16.03.008.11.07
H16.03.009		H16.03.009.11.12
H16.03.010		H16.03.010.13.07
H16.03.011		H16.03.011.13.02
H16.06.002		H16.06.002.01.12
H16.06.003		H16.06.003.01.07
H16.06.004		H16.06.004.02.06
H16.06.006		H16.06.006.01.07
H16.06.007		H16.06.007.01.04
H16.06.008		H16.06.008.01.23
H16.06.009		H16.06.009.01.01.07
H16.06.010		H16.06.010.01.03.07
H16.06.011		H16.06.011.01.01.17
H16.06.012		H16.06.012.11.07
H16.06.013		H16.06.013.11.13
H17.03.002		H17.03.002.11.12
H17.03.005		H17.03.005.11.07
H17.03.006		H17.03.006.11.12
H17.03.007		H17.03.007.11.12
H17.03.008		H17.03.008.11.07
H17.03.009		H17.03.009.11.07
H17.03.010		H17.03.010.11.07
H17.03.011		H17.03.011.11.07
H17.03.013		H17.03.013.11.13
H17.03.014		H17.03.014.11.07
H17.03.015		H17.03.015.21.03
H17.03.016		H17.03.016.11.07
H17.06.003		H17.06.003.11.09
H17.06.004		H17.06.004.11.09
H17.06.005		H17.06.005.12.18
H17.06.006		H17.06.006.11.07
H17.06.007		H17.06.007.11.11
H17.06.009		H17.06.009.11.08
H17.06.012		H17.06.012.14.07
H17.06.013		H17.06.013.11.13
H17.06.015		H17.06.015.13.07
H17.26.001		H17.26.001
H17.26.002		H17.26.002
H17.26.003		H17.26.003
H17.26.004		H17.26.004
H17.26.005		H17.26.005
H18.03.002		H18.03.002.11.02
H18.03.003		H18.03.003.11.03
H18.03.004		H18.03.004.11.10
H18.03.005		H18.03.005.11.05
H18.03.006		H18.03.006.11.07
H18.03.007		H18.03.007.11.08
H18.03.008		H18.03.008.11.07
H18.03.009		H18.03.009.11.12
H18.03.010		H18.03.010.11.13
H18.03.012		H18.03.012.11.12
H18.03.313		H18.03.313.11.13
H18.03.314		H18.03.314.11.23
H18.03.315		H18.03.315.11.09
H18.03.316		H18.03.316.11.17
H18.03.317		H18.03.317.13.14
H18.03.318		H18.03.318.11.13
H18.03.319		H18.03.319.11.17
H18.03.320		H18.03.320.11.02
H18.03.322		H18.03.322.11.13
H18.03.323		H18.03.323.11.07
H18.06.001		H18.06.001.11.07
H18.06.004		H18.06.004.11.07
H18.06.005		H18.06.005.11.02
H18.06.358		H18.06.358.11.02
H18.06.359		H18.06.359.11.02
H18.06.362		H18.06.362.11.02
H18.06.363		H18.06.363.11.07
H18.06.365		H18.06.365.11.07
H18.06.366		H18.06.366.15.17
H18.06.367		H18.06.367.11.12
H18.06.368		H18.06.368.12.07
H18.06.371		H18.06.371.13.02
H18.25.001		H18.25.001
H18.26.001		H18.26.001
H18.26.002		H18.26.002
H18.26.403		H18.26.403
H18.26.404		H18.26.404
H18.26.405		H18.26.405.12.10
